# Supplementary material for: Chronic administration of atorvastatin could partially ameliorate erectile function in streptozotocin-induced diabetic rats
Source: PLoS One. 2017 Feb 28;12(2):e0172751. doi: 10.1371/journal.pone.0172751 (PMC5330475; doi:10.1371/journal.pone.0172751)
Supplement: S1 Table — (XLSX) [file pone.0172751.s001.xlsx]

## Sheet: Suvival_subjects
Control		0 Week				1 Week	2 Week	3 Week	4 Week	5 Week	6 Week	7 Week	8 Week	9 Week	10 Week	11 Week	12 Week	13 Week	14 Week
1	BWT (g)	NPO	255.71	NPO		301.79	337.78	365.34	389.95	399.66	423.49	436.41	448.92	453.36	442.52	448.64	472.77	473.93	479.66
	BST	70	Citrate IP injection	77		86	106	107	113	87	93	108	76	81	83	88	99	93	103
2	BWT (g)	NPO	266.25	NPO		299.96	321.51	355.18	367.93	380.82	407.81	419.45	429.97	434.87	475.08	430.64	456.9	462.81	472.72
	BST	69	Citrate IP injection	87		80	90	91	103	94	93	88	81	90	100	81	88	81	75
3	BWT (g)	NPO	273.55	NPO		306.4	336.14	355.46	365.21	370.65	399.3	399.54	412.93	414.88	428.44	430.51	437.68	438.82	449.57
	BST	74	Citrate IP injection	71		96	98	93	104	82	93	82	82	83	93	90	91	82	89
4	BWT (g)	NPO	275.7	NPO		321.04	357.94	378.25	401.36	412.69	438.62	443.38	456.13	467.31	436.75	448.85	488.76	462.86	481.84
	BST	73	Citrate IP injection	91		103	94	99	117	95	95	94	97	92	75	85	81	88	112
5	BWT (g)	NPO	270.29	NPO		313.84	339.62	360.41	380.82	385.11	412.86	425.93	429	439.34	460.39	461.47	453.9	458.09	471.16
	BST	74	Citrate IP injection	73		83	105	83	82	89	88	91	87	93	90	94	89	82	119
6	BWT (g)	NPO	274.63	NPO		320.06	344.91	369.5	443.95	379.06	412.17	412.07	418.94	427.04	4333.64	435.31	439.37	451.82	455.63
	BST	77	Citrate IP injection	83		88	93	102	93	77	101	95	93	93	92	101	80	92	86
7	BWT (g)	NPO	278.68	NPO		335.66	371.76	389.54	415.13	431.59	451.4	458.93	472.06	472.54	487.2	494.24	490.64	497.51	506.78
	BST	72	Citrate IP injection	93		103	108	111	91	98	95	99	98	96	94	106	85	102	96
8	BWT (g)	NPO	277.7	NPO		321.81	346.84	366.41	382.15	386.69	396.86	402.13	416.7	424.01	432.7	432.07	437.34	431.42	448.49
	BST	79	Citrate IP injection	85		93	88	93	88	84	90	98	98	101	84	92	88	98	89
9	BWT (g)	NPO	286.19	NPO		354.05	354.92	375.27	394.97	412.51	422.07	430.14	418.32	447.84	450.54	459.95	456.07	478.77	484.41
	BST	68	Citrate IP injection	83		84	90	90	82	97	96	97	92	81	82	93	88	82	89
10	BWT (g)	NPO	275.04	NPO		321.15	350.93	364.78	382.72	400	413.41	424.01	436.47	440.24	445.09	449.2	453.37	466.31	469.34
	BST	72	Citrate IP injection	84		102	101	88	88	104	97	98	92	96	81	91	78	94	87
11	BWT (g)	NPO	278.43	NPO		335.74	364.27	381.78	406.97	416.36	432.34	443.72	452.97	464.98	489.78	475.59	479.83	494.47	490.04
	BST	76	Citrate IP injection	83		98	87	92	93	87	92	92	93	88	85	94	95	86	83
12	BWT (g)	NPO	288.79	NPO		343.02	363.07	385.61	398.67	417.55	430.51	437.96	451.22	460.97	466.08	473.2	459.77	475.91	488.95
	BST	68	Citrate IP injection	86		105	89	92	81	73	95	85	86	90	84	89	92	86	81
13	BWT (g)	NPO	272.94	NPO		314	333.64	353.54	372.38	380.71	393.54	402.28	410.35	419.98	420.73	424.96	425.11	440.45	446.45
	BST	73	Citrate IP injection	77		93	98	83	85	88	92	89	86	94	82	83	87	92	86
14	BWT (g)	NPO	280.99	NPO		332.93	355.03	360.11	398.46	414.98	424.15	431.85	451.39	456.95	465.22	472.57	477.67	491.51	495.04
	BST	76	Citrate IP injection	76		93	87	103	97	84	109	91	95	89	84	88	87	91	81
15	BWT (g)	NPO	297.62	NPO		349.95	377.38	400.31	424.96	440.25	461.03	470.11	480.29	492.87	501.63	509.69	517.04	532.23	541.04
	BST	76	Citrate IP injection	75		96	81	97	94	81	93	97	84	104	87	86	89	90	83
Uncontrolled DM		0 Week				1 Week	2 Week	3 Week	4 Week	5 Week	6 Week	7 Week	8 Week	9 Week	10 Week	11 Week	12 Week	13 Week	14 Week
1	BWT (g)	NPO	277.69	266.75		253.89	242.4	223.24	220.34	211.62	200.91	189.12	191.24	178.17	171.23	178.69	175.09	176	168.52
	BST		STZ IP injection	120	STZ IP injection	819	900	767	900	900	900	900	900	900	900	868	900	900	900
2	BWT (g)	NPO	272.4	238.24		240.21	223.75	204.27	199.58	185.26	174.77	170.54	167.3	166.67	153.76	143.23	147.71	147.28	154.24
	BST		STZ IP injection	451	658	864	900	900	900	900	900	900	900	900	900	900	900	900	900
3	BWT (g)	NPO	277.32	249.48		241.72	223.78	215.79	208.74	205	199.86	189.51	182.64	179.85	177.46	183.99	173.91	181.26	184.73
	BST		STZ IP injection	484	689	754	900	900	900	900	900	900	900	900	900	880	856	900	900
4	BWT (g)	NPO	285.34	268.65		273.92	257.97	254.73	244.09	232.17	218.67	220.17	203.91	198.17	196.6	202.1	194.12	194.28	186.46
	BST		STZ IP injection	510	674	773	900	873	900	900	900	900	900	900	900	900	862	900	900
5	BWT (g)	NPO	264.23	230.06		216.73	197.52	184.02	175.72	164.32	158.58	156.18	152.69	156.59	152.84	145.8	151.00	153.30	154.81
	BST		STZ IP injection	481	668	667	847	900	900	900	900	900	900	900	900	659	900	900	900
6	BWT (g)	NPO	277.49	258.56		228.87	190.66	182.79	170.15	169.51	167.87	158.82	158.92	154.39	159.8	154.65	154.04	156.05	145.68
	BST		STZ IP injection	666	733	900	900	900	900	900	900	900	900	900	900	889	900	900	847
7	BWT (g)	NPO	277.33	273.62		248.02	222.3	205.76	198.27	175.01	166.39	162.77	165.89	162.11	167.41	161.41	157.71	159.05	156.04
	BST		STZ IP injection	103	STZ IP injection	572	867	900	900	900	900	900	900	900	900	900	900	900	900
8	BWT (g)	NPO	267.12	237.11		237.3	220.53	215.07	206.74	202.19	196.66	182.39	186.47	183.3	178.32	177.85	185.13	155.46	151.53
	BST		STZ IP injection	620	607	667	602	875	900	900	900	900	900	900	780	833	900	633	854
9	BWT (g)	NPO	276.6	233.41		227.42	212.3	197.89	183.1	173.23	158.8	154.19	158.54	154.6	160.14	164.51	169.63	151.53	155.58
	BST		STZ IP injection	426	697	779	719	900	900	900	900	900	900	900	900	900	900	900	900
10	BWT (g)	NPO	281.68	248.73		196.92	191.37	172.79	160.89	160.84	152.85	155.12	150.95	155.65	157.4	151.51	149.88	148.6	140.84
	BST		STZ IP injection	461	727	580	900	900	900	900	900	900	900	900	900	900	900	900	900
11	BWT (g)	NPO	292.77	258.61		230.37	211.32	196.99	193.42	178.25	171.1	173.79	172.36	172.05	163.32	162.34	167.21	175.08	181.7
	BST		STZ IP injection	500	817	825	900	900	900	900	900	900	900	898	889	900	900	900	900
Statin		0 Week				1 Week	2 Week	3 Week	4 Week	5 Week	6 Week	7 Week	8 Week	9 Week	10 Week	11 Week	12 Week	13 Week	14 Week
1	BWT (g)	NPO	292.6	256.45		256.24	247.57	240.85	235.06	224.43	222.2	212.18	208.5	201.87	204.98	208.58	209.33	212.52	217.44
	BST		STZ IP injection	420	567	770	883	900	900	900	900	900	900	900	900	900	900	873	744
2	BWT (g)	NPO	287.8	256.29		256.32	244.17	231.22	227.65	218.52	213.74	208.84	201.46	193.43	186.4	187.98	186.7	192.13	196.09
	BST		STZ IP injection	506	519	699	881	888	900	900	848	900	900	783	900	900	841	900	900
3	BWT (g)	NPO	293.45	302.41		274.62	276.29	261.12	251.68	249.55	250.75	244.39	246.43	250.2	243.89	242.2	236.97	241.97	246.44
	BST		STZ IP injection	99	STZ IP injection	636	856	900	900	900	900	900	900	877	793	900	881	824	865
4	BWT (g)	NPO	273.31	275.34		242.27	228.1	208.62	206.92	199.3	184.96	186.89	182.65	181.61	179.03	180.56	180.69	179.74	176.65
	BST		STZ IP injection	103	STZ IP injection	776	900	900	900	900	900	900	900	900	900	900	900	900	900
5	BWT (g)	NPO	271.57	243.43		239.91	221.97	209.51	198.09	188.66	189.28	184.39	178.14	175	178.9	180.86	171.76	174.58	181.66
	BST		STZ IP injection	626	699	790	900	900	900	900	900	900	900	900	900	900	900	900	900
6	BWT (g)	NPO	274.12	252.65		264.31	266.1	261.26	259.04	246.02	246.28	250.09	239.24	248.51	245.2	246.91	240.07	251.04	246.59
	BST		STZ IP injection	650	613	758	878	712	880	708	900	894	900	884	772	900	870	896	798
7	BWT (g)	NPO	272.76	237.93		225.22	202.76	191.18	182.88	170.61	171	171.78	170.22	165.14	175.64	170.01	168.25	172.39	176.18
	BST		STZ IP injection	489	673	814	707	900	900	900	900	900	900	813	780	711	746	900	900
8	BWT (g)	NPO	258.68	236.32		229.37	219.62	210.02	201.76	192.8	185.78	185.3	178.28	165.37	167.08	166.54	176.26	175.48	173.31
	BST		STZ IP injection	623	658	641	776	891	900	891	900	900	900	900	803	733	900	885	900
9	BWT (g)	NPO	272.15	239.61		248.22	246.32	239.53	233.5	225.5	216.34	209.73	205.75	192.97	197.89	194.18	204.21	191.04	182.3
	BST		STZ IP injection	410	613	648	618	760	738	858	804	715	777	772	736	753	900	900	900
10	BWT (g)	NPO	272.7	246.2		235.92	219.72	207.79	192.02	186.83	174.79	175.12	165.5	168.7	175.24	168.74	169.63	165.75	151.98
	BST		STZ IP injection	554	727	851	900	900	900	900	873	900	900	900	900	900	900	900	900
